# Supplementary material for: Phylogenomic Analysis of “Red” Genes from Two Divergent Species of the “Green” Secondary Phototrophs, the Chlorarachniophytes, Suggests Multiple Horizontal Gene Transfers from the Red Lineage before the Divergence of Extant Chlorarachniophytes
Source: PLoS One. 2014 Jun 27;9(6):e101158. doi: 10.1371/journal.pone.0101158 (PMC4074131; doi:10.1371/journal.pone.0101158)
Supplement: Table S1 — Sequence data used in construction of local-databases for BLASTP in this study. For groups A and B, see Materials and Methods in the main text. (XLS) [file pone.0101158.s002.xls]

## Sheet: Sheet1
Table S1. Sequence data used in constructing local-databases for BLASTP in this study. For groups A and B, see Materials and Methods in the main text.
localDB of species used	group A	group B	saurce
Calliarthron tuberculosum	Y	Y	Ref 1
Cyanidioschizon merolae	Y	Y	Ref 2
Ectocarpus siliculosus	Y	Y	JGI
Pyropia yezoensis	Y	Y	NCBI EST
Aureococcus anophagefferens	N	Y	JGI
Cyanophora paradoxa	N	Y	NCBI EST
Euglena gracilis	N	Y	Ref 3
Emiliania huxleyi	N	Y	JGI
Galdieria sulphuraria	N	Y	Galdieria sulphuraria Genome Project at MSU*
Amorphochlora amoeboformis	N	Y	the present study
Peranema trichophorum	N	Y	Ref 3
Phytophthora capsici	N	Y	NCBI EST
Porphyridium cruentum	N	Y	Ref 1
Schizochytrium aggregatum	N	Y	NCBI EST
Schizochytrium limacinum	N	Y	NCBI EST
Ref 1.Chan CX, Yang EC, Banerjee T, Yoon HS, Martone PT et al. (2011) Red and green algal monophyly and extensive gene sharing found in a rich repertoire of red algal genes.Curr Biol21:328-333.
Ref 2. Matsuzaki M, Misumi O, Shin-i T, Maruyama S, Takahara M et al. (2004) Genome sequence of the ultrasmall unicellular red alga Cyanidioschyzon merolae 10D. Nature 428:653-657.
Ref 3. Maruyama S, Suzaki T, Weber AP, Archibald JM, Nozaki H (2011) Eukaryote-to-eukaryote gene transfer gives rise to genome mosaicism in euglenids. BMC Evol Biol11:105.
* http://genomics.msu.edu/galdieria/
