# Supplementary material for: Phylogenomic Analysis of “Red” Genes from Two Divergent Species of the “Green” Secondary Phototrophs, the Chlorarachniophytes, Suggests Multiple Horizontal Gene Transfers from the Red Lineage before the Divergence of Extant Chlorarachniophytes
Source: PLoS One. 2014 Jun 27;9(6):e101158. doi: 10.1371/journal.pone.0101158 (PMC4074131; doi:10.1371/journal.pone.0101158)
Supplement: Table S2 — List of the 10 chlorarachniophyte red-derived genes of cyanobacterial origin resolved in this study. (XLS) [file pone.0101158.s003.xls]

## Sheet: Sheet1
Table S2. List of 10 chlorarachniophyte red-derived genes of cyanobacterial origin resolved in this study.
gene	abbreviation	function	Statiscal support values for chlorarachniophyte affiliation with red lineage (CASH lineage and/or red algae) (RAxML BV/PP). Parentheses in right side represent resuluts of phylogeny with alveolate OTUs.	Statiscal support values for chlorarachniophytes monophyly (RAxML BV/PP). Parentheses in right side represent resuluts of phylogeny with alveolate OTUs.	Statiscal support values for chlorarachniophyte affiliation with CASH lineage inside the red linegae (RAxML BV/PP). Parentheses in right side represent resuluts of phylogeny with alveolate OTUs	Classification of gene based on chlorarachniohyte affiliation within red lineage	DDBJ/NCBI/EMBL accession number of new chlorarachnio-phyte sequence	Figure
plastid division protein Ftsz	PDP	prokaryotic homologue to the eukaryotic protein tubulin	(99/1.00)	(99/0.99)	(54/0.99)	CASH type	AB915924 AB915925	Figure 1
photosystem II stability assembly factor	PS2SAF	required for assembly of an early intermediate in PSII assembly	(100/1.00)|(100/1.00)	(100/1.00)|(100/1.00)	(60/0.98)|(68/0.96)	CASH type	AB915932	Figure 2
phosphoglycerate kinase	PGK	ATP-generating enzymes in glycolysis	(79/1.00)|(69/0.99)	(99/0.99)|(97/1.00)	unresolved	ambiguous type	AB915930	Figure 3
ATP binding cassette transporter	ABC	transports cation against a concentration gradient	(100/1.00)|(50/-)	No sufficient OTU	unresolved	unclassified		Figure S2
Geranylgeranyl reductase	GGR	synthesis phytol for the synthesis of tocopherol and chlorophyll	(96/1.00)|(61/0.96)	(73/0.99)|(71/0.99)	(76/0.99)|(77/0.99)	CASH type	AB915923	Figure S3
ribosomal protein rps22	RPS22	encodes nuclear-coded chloroplast ribosomal protein	(83/0.98)	(100/1.00)	unresolved	ambiguous type	AB915926	Figure S4
mRNA binding protein	RNABP	helping process chloroplast precursor mRNAs	(87/1.00)|(-/-) with CASH lineage	(99/1.00)|(99/1.00)	(66/0.96)|(-/-)	CASH type	AB915929	Figure S5
putative membrane protein	PMP	unknown	(76/0.96)|(77/0.97)	separated	unresolved	unclassified	AB915927	Figure S6
hypothetical protein	HP	unknown	(100/1.00)	(100/1.00)	unresolved	ambiguous type	AB915931	Figure S7
phosphoribulokinase	PRK	ATP + D-ribulose 5-phosphate to ADP + D-ribulose 1,5-bisphosphate	(79/0.99)|(52/-) with red algae	(100/1.00)|(100/1.00)	separated	red type	AB915928	Figure S8
